# Supplementary material for: Microenvironmental Snail1-induced immunosuppression promotes melanoma growth
Source: Oncogene. 2023 Jul 29;42(36):2659–72. doi: 10.1038/s41388-023-02793-5 (PMC10473961; doi:10.1038/s41388-023-02793-5)
Supplement: Supplementary file 3 — Supplementary Table 1 [file 41388_2023_2793_MOESM3_ESM.xlsx]

## Sheet: Table 1
Supplementary Table 1. Antibodies
Antibody	Concentration	Species and type	Provider (Cat #)
Myc-tag (ChiP)	1:500	Goat pAb	Abcam (ab9132)
IgG (ChiP)	1:500	Rabbit	Thermo Fisher kit (1862739)
Snail1	1:50	Rabbit monoclonal	Cell Signalling (C15D3, 3879)
GFP	1:500	Chicken polyclonal	Aveslab (2BScientific, GFP-1020)
PDGFRα	1:100	Rat monoclonal	Invitrogen (CD140a, 14-1401-82)
KI-67	1:1000	Rabbit polyclonal	Abcam (ab15580)
Cleaved-CASPASE 3	1:500	Rabbit monoclonal	Cell signalling (5A1E, 9664)
α-SMA	1:1000	Mouse monoclonal	Sigma (A2547)
CD45	1:350	Rat monoclonal	BD Pharmingen™ (550539)
PDGFRα-APC	1:50	Rat monoclonal	Biolegend (135908)
CD11b-APC	1:50	Rat monoclonal	Biolegend (101211)
Ly6C-FITC	1:50	Rat monoclonal	Biolegend (128005)
Ly6G-APC/Fire	1:50	Rat monoclonal	Biolegend (127651)
CD3-APC	1:50	Rat monoclonal	Biolegend (100235)
CD4-APC/Fire	1:50	Rat monoclonal	Biolenged (100459)
CD8a-FITC	1:50	Rat monoclonal	Biolegend (100705)
CD45-APC	1:50	Rat monoclonal	Biolegend (103112)
CD11c-APC/Fire	1:50	Armenian Hamster monoclonal	Biolegend (117352)
CD22-FITC	1:50	Rat monoclonal	Biolegend (126106)
CD335-FITC	1:50	Rat monoclonal	Biolegend (137606)
FOXP3-AF488	1:50	Rat monoclonal	Biolegend (126406)
Alexa Fluor 488	1:500	Goat anti-rabbit	Invitrogen (A11008)
Alexa Fluor 488	1:500	Goat anti-chicken	Life Technologies (A11039)
Alexa Fluor 488	1:500	Goat anti-rat	Invitrogen (A11006)
Alexa Fluor 647	1:500	Goat anti-rabbit	Life Technologies (A27040)
Alexa Fluor 647	1:500	Goat anti-rat	Invitrogen (A21247)
Alexa Fluor 647	1:500	Donkey anti-mouse	Invitrogen (A31571)
