# Supplementary material for: Microenvironmental Snail1-induced immunosuppression promotes melanoma growth
Source: Oncogene. 2023 Jul 29;42(36):2659–72. doi: 10.1038/s41388-023-02793-5 (PMC10473961; doi:10.1038/s41388-023-02793-5)
Supplement: Supplementary file 4 — Supplementary Table 2 [file 41388_2023_2793_MOESM4_ESM.xlsx]

## Sheet: Table 2
Supplementary Table 2. Primer Sequences
Gene	Primer Sequence (5’->3’)
mTBP Fw	CCTTGTACCCTTCACCAATGAC
mTBP Rv	ACAGCCAAGATTCACGGTAGA
mSnail1 Fw	CAGCTGCTTCGAGCCATAGA
mSnail1 Rv	TGAGGGAGGTAGGGAAGTGG
mSnail1-e2 Fw (VM experiment)	CACGCTGCCTTGTGTCT
mSnail1-e3 Rv (VM experiment)	GAATGGCTTCTCACCAGTGT
mSnail1-exon1 Fw (RT-PCR)	AGTTGACTACCGACCTTGCG
mSnail1-exon3 Rv (RT-PCR)	TGGTATCTCTTCACATCCGAG
mFAP Fw	GGCTGGGGCTAAGAATCCG
mFAP Rv	GCATACTCGTTCACTGGACAC
mPDGFRα Fw	GGCACAGGTCACCACGAT
mPDGFRα Rv	GCGAGTTTAATGTTTATGCCTTG
mCol1a1 Fw	TAAGGGTCCCCAATGGTGAGA
mCol1a1 Rv	GGGTCCCTCGACTCCTACAT
mCol1a2 Fw	GCTCCTCTTAGGGGCCACT
mCol1a2 Rv	ATTGGGGACCCTTAGGCCAT
mCD3 Fw	CAGTCAAGAGCTTCAGACAAG
mCD3 Rv	GATGGCTGTACTGGTCATATTC
mArg1 Fw	CCGATTCACCTGAGCTTTGA
mArg1 Rv	AAAGGAGCCCTGTCTTGTAAAT
mCD8 Fw	CCATGAGGGACACGAATAATAA
mCD8 Rv	GAGTTCACTTTCTGAAGGACTG
mFOXP3 Fw	CAATAGTTCCTTCCCAGAGTTC
mFOXP3 Rv	TCGGATAAGGGTGGCATAG
BS1 Fw (ChiP)	GCGCTTGCTTTAGTGGTGAT
BS1 Fw (ChiP)	TTTGGAAAATAGGCACTTAGGA
BS2 Fw (ChiP)	ATTTGGCTCCACTGTTCTTCC
BS2 Fw (ChiP)	CCGTTTTATTTCACCTTTTTGTT
BS3 Fw (ChiP)	TGGAGACACCATATTCTAGCAAC
BS3 Fw (ChiP)	TTCATTTTGGCTAAGTCCACATA
BS4 Fw (ChiP)	TTTCTCTCGGATTGACGCCT
BS4 Rv (ChiP)	CAAATTGAAGCAGTACCAGGCA
BS5 Fw (ChiP)	TGGATCAATGTCATTCTGTCTG
BS5 Fw (ChiP)	TCTTGGAGCTCCTGCTGAGT
NC Fw (ChiP)	ATTTTGTGCTGCATAACCTCCT
NC Rv (ChiP)	TAGCAACATCCTAAGCTGGACA
